# Supplementary material for: Determining physiological responses of mussels (Mytilus edulis) to hypoxia by combining multiple sensor techniques
Source: Conserv Physiol. 2025 Apr 11;13(1):coaf023. doi: 10.1093/conphys/coaf023 (PMC11991691; doi:10.1093/conphys/coaf023)
Supplement: Web_Material_coaf023 [file web_material_coaf023.zip]

Archive with 1 entries (1 files):
- SuppMat_Petersonetal.pdf
